# Supplementary material for: Next generation sequencing identifies novel disease-associated BEST1 mutations in Bestrophinopathy patients
Source: Sci Rep. 2018 Jul 5;8:10176. doi: 10.1038/s41598-018-27951-8 (PMC6033935; doi:10.1038/s41598-018-27951-8)
Supplement: Supplementary file 2 — Supplementary Table S1 [file 41598_2018_27951_MOESM2_ESM.xls]

## Sheet: Table S1
Supplementary Table S1. List of candidate variants identified in 4 families
Family	Individual ID	Sample ID	Phenotype (2-affected 1-unaffected)	Gene Name	HGVS.p	HGVS.c	Genotype	Consequence	Variant ID	Ensembl Transcript ID	RefSeq Transcript ID	1000 Genomes Freq	ExAC Freq	ExAC Max Freq	ExAC South Asian Freq	gnomAD Freq	gnomAD Max Freq	gnomAD South Asian Freq	Polyphen2 (*)	SIFT (*)	MetaSVM (*)	MetaLR (*)	FATHMM (*)	LRT (*)	MutationAssessor (*)	MutationTaster (*)	PROVEAN (*)	ClinVar HGVS	ClinVar Condition
Family A	II.2	SAM20882336	2	BEST1	p.Tyr131Cys	c.392A>G	Hom	missense_variant	11_61723334_A_G	ENST00000378043	NM_004185								probably damaging	damaging	damaging	damaging	damaging	deleterious	high	disease_causing	damaging
	I.2	SAM20882335	1	BEST1	p.Tyr131Cys	c.392A>G	Het	missense_variant	11_61723334_A_G	ENST00000378043	NM_004185								probably damaging	damaging	damaging	damaging	damaging	deleterious	high	disease_causing	damaging
	I.1	SAM20882334	1	BEST1	p.Tyr131Cys	c.392A>G	Het	missense_variant	11_61723334_A_G	ENST00000378043	NM_004185								probably damaging	damaging	damaging	damaging	damaging	deleterious	high	disease_causing	damaging
	II.1	SAM20882337	2	BEST1	p.Tyr131Cys	c.392A>G	Hom	missense_variant	11_61723334_A_G	ENST00000378043	NM_004185								probably damaging	damaging	damaging	damaging	damaging	deleterious	high	disease_causing	damaging
Family B	II.1	SAM20882339	2	BEST1	p.Arg150Pro	c.449G>C	Hom	missense_variant	11_61723391_G_C	ENST00000378043	NM_004185					1.424e-05	8.398e-05	0	probably damaging	damaging	damaging	damaging	damaging	deleterious	high	disease_causing	damaging
	I.1	SAM20882341	1	BEST1	p.Arg150Pro	c.449G>C	Het	missense_variant	11_61723391_G_C	ENST00000378043	NM_004185					1.424e-05	8.398e-05	0	probably damaging	damaging	damaging	damaging	damaging	deleterious	high	disease_causing	damaging
	I.2	SAM20882340	1	BEST1	p.Arg150Pro	c.449G>C	Het	missense_variant	11_61723391_G_C	ENST00000378043	NM_004185					1.424e-05	8.398e-05	0	probably damaging	damaging	damaging	damaging	damaging	deleterious	high	disease_causing	damaging
Family C	II.4	SAM20882330	2	BEST1	p.Arg47His	c.140G>A	Het	missense_variant	11_61719418_G_A	ENST00000378043	NM_004185		1e-05	1e-05		1.626e-05	0.00011596	0	probably damaging	damaging	damaging	damaging	damaging	unknown	low	disease causing automatic	neutral	NC_000011.9:g.61719418G>A	Vitelliform_macular_dystrophy_type_2
	I.2	SAM20882332	1	BEST1	p.Arg47His	c.140G>A	Het	missense_variant	11_61719418_G_A	ENST00000378043	NM_004185		1e-05	1e-05		1.626e-05	0.00011596	0	probably damaging	damaging	damaging	damaging	damaging	unknown	low	disease causing automatic	neutral	NC_000011.9:g.61719418G>A	Vitelliform_macular_dystrophy_type_2
	II.2	SAM20882329	2	BEST1	p.Arg47His	c.140G>A	Het	missense_variant	11_61719418_G_A	ENST00000378043	NM_004185		1e-05	1e-05		1.626e-05	0.00011596	0	probably damaging	damaging	damaging	damaging	damaging	unknown	low	disease causing automatic	neutral	NC_000011.9:g.61719418G>A	Vitelliform_macular_dystrophy_type_2
	II.1	SAM20882333	2	BEST1	p.Arg47His	c.140G>A	Het	missense_variant	11_61719418_G_A	ENST00000378043	NM_004185		1e-05	1e-05		1.626e-05	0.00011596	0	probably damaging	damaging	damaging	damaging	damaging	unknown	low	disease causing automatic	neutral	NC_000011.9:g.61719418G>A	Vitelliform_macular_dystrophy_type_2
	III.1	SAM24286397	1	BEST1	p.Arg47His	c.140G>A	Het	missense_variant	11_61719418_G_A	ENST00000378043	NM_004185		1e-05	1e-05		1.626e-05	0.00011596	0	probably damaging	damaging	damaging	damaging	damaging	unknown	low	disease causing automatic	neutral	NC_000011.9:g.61719418G>A	Vitelliform_macular_dystrophy_type_2
	II.3	SAM20882331	2	BEST1	p.Arg47His	c.140G>A	Het	missense_variant	11_61719418_G_A	ENST00000378043	NM_004185		1e-05	1e-05		1.626e-05	0.00011596	0	probably damaging	damaging	damaging	damaging	damaging	unknown	low	disease causing automatic	neutral	NC_000011.9:g.61719418G>A	Vitelliform_macular_dystrophy_type_2
	III.2	SAM24286398	1	BEST1	p.Val216Ile	c.646G>A	Het	missense_variant	11_61725867_G_A	ENST00000526988	XM_017018230					1.677e-05	6.107e-05	3.526e-05	benign	damaging	damaging	damaging	damaging			polymorphism	neutral
	II.4	SAM20882330	2	BEST1	p.Val216Ile	c.646G>A	Het	missense_variant	11_61725867_G_A	ENST00000526988	XM_017018230					1.677e-05	6.107e-05	3.526e-05	benign	damaging	damaging	damaging	damaging			polymorphism	neutral
	II.3	SAM20882331	2	BEST1	p.Val216Ile	c.646G>A	Het	missense_variant	11_61725867_G_A	ENST00000526988	XM_017018230					1.677e-05	6.107e-05	3.526e-05	benign	damaging	damaging	damaging	damaging			polymorphism	neutral
	II.1	SAM20882333	2	BEST1	p.Val216Ile	c.646G>A	Het	missense_variant	11_61725867_G_A	ENST00000526988	XM_017018230					1.677e-05	6.107e-05	3.526e-05	benign	damaging	damaging	damaging	damaging			polymorphism	neutral
	II.2	SAM20882329	2	BEST1	p.Val216Ile	c.646G>A	Het	missense_variant	11_61725867_G_A	ENST00000526988	XM_017018230					1.677e-05	6.107e-05	3.526e-05	benign	damaging	damaging	damaging	damaging			polymorphism	neutral
	I.1	SAM20882328	1	BEST1	p.Val216Ile	c.646G>A	Het	missense_variant	11_61725867_G_A	ENST00000526988	XM_017018230					1.677e-05	6.107e-05	3.526e-05	benign	damaging	damaging	damaging	damaging			polymorphism	neutral
Family D	II.2	SAM24286402	1	BEST1	p.Thr91Ile	c.272C>T	Het	missense_variant	11_61723214_C_T	ENST00000378043	NM_004185								probably damaging	damaging	damaging	damaging	damaging	deleterious	medium	disease_causing	damaging	NC_000011.9:g.61723214C>T
	II.1	SAM24286399	2	BEST1	p.Thr91Ile	c.272C>T	Het	missense_variant	11_61723214_C_T	ENST00000378043	NM_004185								probably damaging	damaging	damaging	damaging	damaging	deleterious	medium	disease_causing	damaging	NC_000011.9:g.61723214C>T
	I.1	SAM24286401	1	BEST1	p.Thr91Ile	c.272C>T	Het	missense_variant	11_61723214_C_T	ENST00000378043	NM_004185								probably damaging	damaging	damaging	damaging	damaging	deleterious	medium	disease_causing	damaging	NC_000011.9:g.61723214C>T
(*) Rerefences
PROVEAN	Choi, Yongwook, et al. "Predicting the functional effect of amino acid substitutions and indels." PloS one 7.10 (2012): e46688.
MetaSVM; MetaLR	Dong, Chengliang, et al. "Comparison and integration of deleteriousness prediction methods for nonsynonymous SNVs in whole exome sequencing studies." Human molecular genetics 24.8 (2014): 2125-2137.
MutationTaster	Schwarz, Jana Marie, et al. "MutationTaster evaluates disease-causing potential of sequence alterations." Nature methods 7.8 (2010): 575.
LTR	Chun, Sung, and Justin C. Fay. "Identification of deleterious mutations within three human genomes." Genome research 19.9 (2009): 1553-1561.
SIFT	Ng, Pauline C., and Steven Henikoff. "Predicting deleterious amino acid substitutions." Genome research 11.5 (2001): 863-874.
Polyphen2	Adzhubei, Ivan A., et al. "A method and server for predicting damaging missense mutations." Nature methods 7.4 (2010): 248.
MutationAssessor	Reva, Boris, Yevgeniy Antipin, and Chris Sander. "Predicting the functional impact of protein mutations: application to cancer genomics." Nucleic acids research 39.17 (2011): e118-e118.
FATHMM	Shihab, Hashem A., et al. "Predicting the functional, molecular, and phenotypic consequences of amino acid substitutions using hidden Markov models." Human mutation 34.1 (2013): 57-65.
